# Supplementary material for: The Nematic Chiral Liquid Crystal Structure of the Cardiac Myoarchitecture: Disclinations and Topological Singularities
Source: J Cardiovasc Dev Dis. 2022 Oct 29;9(11):371. doi: 10.3390/jcdd9110371 (PMC9696617; doi:10.3390/jcdd9110371)
Supplement: Supplementary file 1 [file jcdd-09-00371-s001.zip]

Archive with 7 entries (6 files):
- jcdd-1968351-supplementary/
- jcdd-1968351-supplementary/Video S1.avi
- jcdd-1968351-supplementary/Video S2.avi
- jcdd-1968351-supplementary/Video S3.avi
- jcdd-1968351-supplementary/Video S4.avi
- jcdd-1968351-supplementary/Video S5.avi
- jcdd-1968351-supplementary/Video S6.avi
